# Supplementary material for: Implementation of RT-RAA and CRISPR/Cas13a for an NiV Point-of-Care Test: A Promising Tool for Disease Control
Source: Viruses. 2025 Mar 27;17(4):483. doi: 10.3390/v17040483 (PMC12031521; doi:10.3390/v17040483)
Supplement: Supplementary file 1 [file viruses-17-00483-s001.zip]

Archive with 1 entries (1 files):
- viruses-3466282-supplementary.pdf
